# Supplementary material for: An 8-gene predicting survival model of hepatocellular carcinoma (HCC) related to pyroptosis and cuproptosis
Source: Hereditas. 2023 Jul 18;160:30. doi: 10.1186/s41065-023-00288-7 (PMC10353252; doi:10.1186/s41065-023-00288-7)
Supplement: Supplementary file 1 — Additional file 1. 70 pyroptosis-and-cuproptosis-related genes. [file 41065_2023_288_MOESM1_ESM.txt]

NFE2L2
NLRP3
ATP7B
ATP7A
SLC31A1
FDX1
LIAS
LIPT1
LIPT2
DLD
DLAT
PDHA1
PDHB
MTF1
GLS
CDKN2A
DBT
GCSH
DLST
BAK1
BAX
CASP1
CASP3
CASP4
CASP5
CHMP2A
CHMP2B
CHMP3
CHMP4A
CHMP4B
CHMP4C
CHMP6
CHMP7
CYCS
ELANE
GSDMD
GSDME
GZMB
HMGB1
IL18
IL1A
IL1B
IRF1
IRF2
TP53
TP63
AIM2
CASP6
CASP8
CASP9
GPX4
GSDMA
GSDMB
GSDMC
IL6
NLRC4
NLRP1
NLRP2
NLRP6
NLRP7
NOD1
NOD2
PJVK
PLCG1
PRKACA
PYCARD
SCAF11
TIRAP
TNF
GZMA
