# Supplementary material for: An 8-gene predicting survival model of hepatocellular carcinoma (HCC) related to pyroptosis and cuproptosis
Source: Hereditas. 2023 Jul 18;160:30. doi: 10.1186/s41065-023-00288-7 (PMC10353252; doi:10.1186/s41065-023-00288-7)
Supplement: Supplementary file 2 — Additional file 2. The code related to gene screening. [file 41065_2023_288_MOESM2_ESM.txt]

1. TCGAdiff
rt=read.table(expFile, header=T, sep="\t", check.names=F)
rt=as.matrix(rt)
rownames(rt)=rt[,1]
exp=rt[,2:ncol(rt)]
dimnames=list(rownames(exp), colnames(exp))
data=matrix(as.numeric(as.matrix(exp)), nrow=nrow(exp), dimnames=dimnames)
data=avereps(data)
group=sapply(strsplit(colnames(data),"\\-"), "[", 4)
group=sapply(strsplit(group,""), "[", 1)
group=gsub("2", "1", group)
conNum=length(group[group==1])      、
treatNum=length(group[group==0])     、
sampleType=c(rep(1,conNum), rep(2,treatNum))
sigVec=c()
outTab=data.frame()
for(i in rownames(data)){
	if(sd(data[i,])<0.001){next}
	wilcoxTest=wilcox.test(data[i,] ~ sampleType)
	pvalue=wilcoxTest$p.value
	if(pvalue<0.05){
		Sig=ifelse(pvalue<0.001,"***",ifelse(pvalue<0.01,"**",ifelse(pvalue<0.05,"*","")))
		sigVec=c(sigVec, paste0(i, Sig))
		conGeneMeans=mean(data[i,1:conNum])
		treatGeneMeans=mean(data[i,(conNum+1):ncol(data)])
		logFC=log2(treatGeneMeans)-log2(conGeneMeans)
		outTab=rbind(outTab,cbind(gene=i,conMean=conGeneMeans,treatMean=treatGeneMeans,logFC=logFC,pValue=pvalue))
write.table(outTab, file="diff.xls", sep="\t", row.names=F, quote=F)
write.table(outTab, file="diff.txt", sep="\t", row.names=F, quote=F)
exp=data[as.vector(outTab[,1]),]
expOut=rbind(ID=colnames(exp), exp)
write.table(expOut, file="diffGeneExp.txt", sep="\t", col.names=F, quote=F)
exp=log2(exp+0.1)
row.names(exp)=sigVec
Type=c(rep("Normal",conNum),rep("Tumor",treatNum))
names(Type)=colnames(data)
Type=as.data.frame(Type)
pdf(file="heatmap.pdf", width=9, height=6)
pheatmap(exp, 
         annotation=Type, 
         color = colorRampPalette(c(rep("blue",5), "white", rep("red",5)))(50),
         cluster_cols =F,
         cluster_rows =T,
         scale="row",
         show_colnames = F,
         show_rownames = T,
         fontsize = 8,
         fontsize_row=8,
         fontsize_col=8)
dev.off()

2.cluster
data=read.table(expFile, header=T, sep="\t", check.names=F, row.names=1)
group=sapply(strsplit(colnames(data),"\\-"), "[", 4)
group=sapply(strsplit(group,""), "[", 1)
group=gsub("2", "1", group)
data=data[,group==0]
data=t(data)
rownames(data)=gsub("(.*?)\\-(.*?)\\-(.*?)\\-.*", "\\1\\-\\2\\-\\3", rownames(data))
data=avereps(data)
data=log2(data+1)
cli=read.table(cliFile,sep="\t",check.names=F,header=T,row.names=1)  
sameSample=intersect(row.names(data),row.names(cli))
data=data[sameSample,]
cli=cli[sameSample,]
rt=cbind(cli,data)
sigGenes=c()
for(i in colnames(rt)[3:ncol(rt)]){
	cox=coxph(Surv(futime, fustat) ~ rt[,i], data = rt)
	coxSummary=summary(cox)
	coxP=coxSummary$coefficients[,"Pr(>|z|)"]
	if(coxP<0.05){ sigGenes=c(sigGenes,i) }
maxK=9
data=t(data[,sigGenes])
results=ConsensusClusterPlus(data,
              maxK=maxK,
              reps=50,
              pItem=0.8,
              pFeature=1,
              title=workDir,
              clusterAlg="pam",
              distance="euclidean",
              seed=123456,
              plot="png")
clusterNum=2        #分几类
Cluster=results[[clusterNum]][["consensusClass"]]
Cluster=as.data.frame(Cluster)
Cluster[,1]=paste0("C", Cluster[,1])
ClusterOut=rbind(ID=colnames(Cluster), Cluster)
write.table(ClusterOut, file="cluster.txt", sep="\t", quote=F, col.names=F)

3 uniCox
outTab=data.frame()
sigGenes=c("futime","fustat")
for(i in colnames(rt[,3:ncol(rt)])){
	#cox分析
	cox <- coxph(Surv(futime, fustat) ~ rt[,i], data = rt)
	coxSummary = summary(cox)
	coxP=coxSummary$coefficients[,"Pr(>|z|)"]
	#保留预后相关的基因
	if(coxP<coxPfilter){
	    sigGenes=c(sigGenes,i)
		outTab=rbind(outTab,
			         cbind(id=i,
			         HR=coxSummary$conf.int[,"exp(coef)"],
			         HR.95L=coxSummary$conf.int[,"lower .95"],
			         HR.95H=coxSummary$conf.int[,"upper .95"],
			         pvalue=coxSummary$coefficients[,"Pr(>|z|)"])
			        )
	}
}
write.table(outTab,file="tcga.uniCox.txt",sep="\t",row.names=F,quote=F)
uniSigExp=rt[,sigGenes]
uniSigExp=cbind(id=row.names(uniSigExp),uniSigExp)
bioForest=function(coxFile=null,forestFile=null,forestCol=null){
	
	rt <- read.table(coxFile,header=T,sep="\t",row.names=1,check.names=F)
	gene <- rownames(rt)
	hr <- sprintf("%.3f",rt$"HR")
	hrLow  <- sprintf("%.3f",rt$"HR.95L")
	hrHigh <- sprintf("%.3f",rt$"HR.95H")
	Hazard.ratio <- paste0(hr,"(",hrLow,"-",hrHigh,")")
	pVal <- ifelse(rt$pvalue<0.001, "<0.001", sprintf("%.3f", rt$pvalue))
		

	height=nrow(rt)/12.5+5
	pdf(file=forestFile, width = 7,height = height)
	n <- nrow(rt)
	nRow <- n+1
	ylim <- c(1,nRow)
	layout(matrix(c(1,2),nc=2),width=c(3,2.5))
		
	
	xlim = c(0,3)
	par(mar=c(4,2.5,2,1))
	plot(1,xlim=xlim,ylim=ylim,type="n",axes=F,xlab="",ylab="")
	text.cex=0.8
	text(0,n:1,gene,adj=0,cex=text.cex)
	text(1.5-0.5*0.2,n:1,pVal,adj=1,cex=text.cex);text(1.5-0.5*0.2,n+1,'pvalue',cex=text.cex,font=2,adj=1)
	text(3,n:1,Hazard.ratio,adj=1,cex=text.cex);text(3,n+1,'Hazard ratio',cex=text.cex,font=2,adj=1,)
		
	
	par(mar=c(4,1,2,1),mgp=c(2,0.5,0))
	xlim = c(0,max(as.numeric(hrLow),as.numeric(hrHigh)))
	plot(1,xlim=xlim,ylim=ylim,type="n",axes=F,ylab="",xaxs="i",xlab="Hazard ratio")
	arrows(as.numeric(hrLow),n:1,as.numeric(hrHigh),n:1,angle=90,code=3,length=0.05,col="darkblue",lwd=2.5)
	abline(v=1,col="black",lty=2,lwd=2)
	boxcolor = ifelse(as.numeric(hr) > 1, forestCol[1], forestCol[2])
	points(as.numeric(hr), n:1, pch = 15, col = boxcolor, cex=1.6)
	axis(1)
	dev.off()
}

bioForest(coxFile="tcga.uniCox.txt",forestFile="forest.pdf",forestCol=c("red","green"))

4 model
rt=read.table(coxSigFile, header=T, sep="\t", check.names=F, row.names=1)
geo=read.table(geoFile, header=T, sep="\t", check.names=F, row.names=1)
sameGene=intersect(colnames(rt)[3:ncol(rt)], colnames(geo)[3:ncol(geo)])
rt=rt[,c("futime","fustat",sameGene)]
rt$futime[rt$futime<=0]=0.003
x=as.matrix(rt[,c(3:ncol(rt))])
y=data.matrix(Surv(rt$futime, rt$fustat))
fit=glmnet(x, y, family="cox", maxit=1000)

pdf("lasso.lambda.pdf")
plot(fit, xvar = "lambda", label = TRUE)
dev.off()
cvfit=cv.glmnet(x, y, family="cox", maxit=1000)
pdf("lasso.cvfit.pdf")
plot(cvfit)
abline(v=log(c(cvfit$lambda.min,cvfit$lambda.1se)),lty="dashed")
coef=coef(fit, s=cvfit$lambda.min)
index=which(coef != 0)
actCoef=coef[index]
lassoGene=row.names(coef)[index]
geneCoef=cbind(Gene=lassoGene, Coef=actCoef)
write.table(geneCoef, file="lasso.geneCoef.txt", sep="\t", quote=F, row.names=F)
trainFinalGeneExp=rt[,lassoGene]
myFun=function(x){crossprod(as.numeric(x),actCoef)}
trainScore=apply(trainFinalGeneExp,1,myFun)
outCol=c("futime","fustat",lassoGene)
risk=as.vector(ifelse(trainScore>median(trainScore),"high","low"))
outTab=cbind(rt[,outCol],riskScore=as.vector(trainScore),risk)
write.table(cbind(id=rownames(outTab),outTab),file="trainRisk.txt",sep="\t",quote=F,row.names=F)

rt=read.table(geoFile, header=T, sep="\t", check.names=F, row.names=1)
rt$futime=rt$futime/365
testFinalGeneExp=rt[,lassoGene]
testScore=apply(testFinalGeneExp,1,myFun)
outCol=c("futime","fustat",lassoGene)
risk=as.vector(ifelse(testScore>median(trainScore),"high","low"))
outTab=cbind(rt[,outCol],riskScore=as.vector(testScore),risk)
write.table(cbind(id=rownames(outTab),outTab),file="testRisk.txt",sep="\t",quote=F,row.names=F)
